# Supplementary material for: The Effect of Decreased Ca++/Mg++ ATPase Activity on Lactobacillus delbrueckii subsp. bulgaricus sp1.1 Survival during Spray Drying
Source: Foods. 2023 Feb 13;12(4):787. doi: 10.3390/foods12040787 (PMC9955740; doi:10.3390/foods12040787)
Supplement: Supplementary file 1 [file foods-12-00787-s001.zip]

Archive with 1 entries (1 files):
- foods-2157492-supplementary.pdf
